# Supplementary material for: Wide‐Bandwidth Nanocomposite‐Sensor Integrated Smart Mask for Tracking Multiphase Respiratory Activities
Source: Adv Sci (Weinh). 2022 Aug 23;9(31):2203565. doi: 10.1002/advs.202203565 (PMC9631096; doi:10.1002/advs.202203565)
Supplement: Supplementary file 2 — Supporting Information [file ADVS-9-2203565-s006.txt]

import copy
import os
from shutil import copy
import shutil
import librosa
import numpy as np
from sklearn.svm import SVC
from sklearn.decomposition import PCA
from sklearn.model_selection import GridSearchCV, train_test_split
from sklearn.tree import DecisionTreeRegressor, DecisionTreeClassifier
import pickle
import pandas as pd
from sklearn.preprocessing import label_binarize
import sklearn
from sklearn import svm, datasets
from sklearn.metrics import roc_curve, auc
import matplotlib.pyplot as plt
import matplotlib
from itertools import cycle
from sklearn.multiclass import OneVsRestClassifier
from sklearn import preprocessing
import itertools
import random
import time
import sys
from sklearn.ensemble import ExtraTreesClassifier
from calculation_func import random_select_array, appear_count, n_fold_select, list_merge
from voice_recognition_individual_0219 import DataFlow


def svm_train(train_d, save_n, classify_m, pca_n, plot_t, loop_save_n):
    """
    Training the program based on the feature data.

    :param train_d: training feature data
    :param save_n: save result as image
    :param classify_m: classify method people or behavior
    :param pca_n: pca loop or not
    :param plot_t:
    :param loop_save_n: save the
    :return:
    """
    # x = train_d[:, :-3]
    x = train_d[:, :-3]
    # x_normal = sklearn.preprocessing.scale(x)
    y = train_d[:, -3]
    # train_x, test_x, train_y, test_y = train_test_split(x_normal, y, test_size=0.5, random_state=35)
    train_x, test_x, train_y, test_y = train_test_split(x, y, test_size=0.3, random_state=21)

    max_macro_recall = 0
    return_recall_arr = []
    return_pca = 0
    bea_num_lst = [0, 0, 0]
    for i in range(len(y)):
        temp_idx = int(y[i])
        bea_num_lst[temp_idx] += 1

    if pca_n == [0]:
        # pca_lst = range(15, x.shape[1])
        pca_num = min(x.shape[1], len(test_y), len(train_y))
        pca_lst = range(20, pca_num)
        # pca_lst = range(47, 49)
        pca_lst2 = list(pca_lst)

        record_save_lst = [['pca_number'], ['Breath'], ['Cough'], ['Speech'], ['Average']]
        record_save_lst[0].extend(pca_lst2)
    else:
        # pca_lst = [train_x.shape[1] - 1]
        # pca_lst = [27]
        pca_lst = pca_n
    for k in pca_lst:
        # print("Processing, please wait")
        if k != x.shape[1]:
            pca = PCA(n_components=k, svd_solver='randomized', whiten=True)
            pca.fit(train_x)
            train_x_pca = pca.transform(train_x)
            test_x_pca = pca.transform(test_x)
            print('Training size:', len(train_x))
        else:
            train_x_pca = train_x
            test_x_pca = test_x

        # 3D plot
        matplotlib.use('Qt5Agg')
        fig = plt.figure()
        color_arr = np.zeros(shape=(len(test_y), 3))
        blue_arr = np.array([[6, 70, 188]])
        red_arr = np.array([[212, 65, 1]])
        green_arr = np.array([[239, 168, 15]])
        for i in range(len(color_arr)):

            if test_y[i] == 0:
                color_arr[i, :] = red_arr
            elif test_y[i] == 1:
                color_arr[i, :] = green_arr
            elif test_y[i] == 2:
                color_arr[i, :] = blue_arr

        ax = fig.add_subplot(111, projection='3d')
        ax.scatter(test_x_pca[:, 0], test_x_pca[:, 1], test_x_pca[:, 2], c=test_y)
        ax.set_zlim(-2,4)
        plt.tight_layout()
        plt.show()
        # 3D plot end

        print('PCA number: ', k)
        print('-' * 50)
        param_grid = {'C': [1e3, 5e3, 1e4, 5e4, 1e5], 'gamma': [0.0001, 0.0005, 0.001, 0.005, 0.01, 0.1], }
        clf = GridSearchCV(SVC(kernel='rbf', class_weight='balanced'), param_grid, cv=5)
        clf.fit(train_x_pca, train_y)
        self_pred = clf.predict(test_x_pca)

        train_acc = clf.score(train_x_pca, train_y)
        test_acc = clf.score(test_x_pca, test_y)

        self_result = np.array(self_pred)

        y_conf_array = np.zeros(shape=(3, 3))
        # y_conf_array = np.zeros(shape=(6, 6))
        for i in range(len(test_y)):
            # two calculation methods, one use size, one use actual time
            y_conf_array[test_y[i].astype(int), self_result[i].astype(int)] += 1
            # y_conf_array[test_y[i].astype(int) - 1, self_result[i].astype(int) - 1] += train_d[int(test_x[i, 14]), 37]
        # print(y_conf_array)
        # saving model
        # f = open('model/model_0517_all_acc+gyro.pckl', 'wb')
        # pickle.dump([clf, pca], f)
        # f.close()
        label_class = []

        # The plot class edit place
        if classify_m == 'behavior':
            label_class = ['breath', 'cough', 'speech']

        recall_lst = []
        for i in range(len(y_conf_array)):
            temp_recall = y_conf_array[i, i] / np.sum(y_conf_array[i, :])
            recall_lst.append(temp_recall)
            print(label_class[i] + ' accuracy: ', temp_recall)
        #     if loop_m == 1:
        #         record_save_lst[i + 1].append(temp_recall)
        # if loop_m == 1:
        #     record_save_lst[-1].append(np.mean(recall_lst))
        print('Average recall: ', np.mean(recall_lst))
        if np.mean(recall_lst) > max_macro_recall:
            max_macro_recall = np.mean(recall_lst)
            return_recall_arr = recall_lst
            return_pca = k
        print()
    print('Max Marco-recall:', max_macro_recall)

    if plot_t != 0:
        plot_confusion_matrix(y_conf_array, label_class, fig_n=save_n, normalize=1, plot_t=plot_t)
    # return y_conf_array

    return return_recall_arr, max_macro_recall, return_pca, bea_num_lst


def plot_confusion_matrix(confusion_m, label_c, fig_n, normalize, plot_t):
    """
    This function prints and plots the confusion matrix.
    Normalization can be applied by setting `normalize=True`.
    Args:
        confusion_m:
        label_c:
        fig_n:
        normalize:
        plot_t:

    Returns:

    """
    if normalize:
        confusion_m = confusion_m.astype('float') / confusion_m.sum(axis=1)[:, np.newaxis]
        print("Normalized confusion matrix")
    else:
        print('Confusion matrix, without normalization')

    # plt.imshow(cm, interpolation='nearest', cmap=cmap)
    # plt.figure(figsize=(8, 8), dpi=300)
    plt.figure(figsize=(5, 5), dpi=300)
    plt.imshow(confusion_m, interpolation='nearest', cmap='Blues')
    if plot_t != 0:
        plt.title(plot_t, fontsize=20, fontweight='bold').set_position([.5, 1.05])
    # plt.colorbar()
    tick_marks = np.arange(len(label_c))
    basic_f = 12
    plt.tick_params(labelsize=basic_f + 2)
    plt.xticks(tick_marks, label_c, rotation=90)
    plt.yticks(tick_marks, label_c)

    thresh = confusion_m.max() / 2.

    fmt = '{0:.2f}' if normalize else '{:0.0f}'
    for i, j in itertools.product(range(confusion_m.shape[0]), range(confusion_m.shape[1])):
        plt.text(j, i, fmt.format(confusion_m[i, j]),
                 {"horizontalalignment": "center", "fontsize": basic_f, 'verticalalignment': 'center'},
                 color="white" if confusion_m[i, j] > thresh else "black")

    y_label = plt.ylabel('True label')
    y_label.set_fontsize(basic_f + 4)
    y_label.set_fontname('Arial')
    x_label = plt.xlabel('Predicted label')
    x_label.set_fontsize(basic_f + 4)
    recall_lst = []
    plt.text(len(confusion_m) - 0.3, -1.0, "Recall %", fontdict={'size': basic_f + 4, 'color': 'black'})
    for i in range(len(confusion_m)):
        recall_lst.append(confusion_m[i, i] / np.sum(confusion_m[i, :]))
        plt.text(len(confusion_m) - 0.3, i * 1.05, round(recall_lst[i] * 100, 2),
                 fontdict={'size': basic_f + 4, 'color': 'black'})
    # plt.gcf().subplots_adjust(left=None, top=None, bottom=None, right=None)

    plt.tight_layout()
    plt.show()
    # plt.savefig(fig_n, dpi=300)


def experiment_data_analysis(total_d, save_n):
    vol_num = np.max(total_d[:, -2])
    column_lst = ['volunteer_num', 'total', 'oscilloscope', 'wireless', 'breath', 'cough', 'speech']
    # column_lst = ['volunteer_num', 'total', 'wireless', 'breath', 'cough', 'speech']
    df = pd.DataFrame(total_d[:, -3:], columns=["behavior", "volunteer", "device"])
    freq_vol = df.groupby(['volunteer']).size()
    freq_dev = df.groupby(['volunteer', 'device']).size()
    freq_bea = df.groupby(['volunteer', 'behavior']).size()
    num_arr = np.reshape(np.arange(1, vol_num + 2, 1, dtype=int), newshape=(int(vol_num + 1), 1))
    num_df = pd.DataFrame(num_arr)
    freq_dev = freq_dev.unstack(level=-1)
    freq_bea = freq_bea.unstack(level=-1)
    final_df = pd.concat([num_df, freq_vol, freq_dev, freq_bea], axis=1)
    final_df.columns = column_lst
    final_df = final_df.set_index('volunteer_num')
    final_df = final_df.fillna(0)
    final_df.loc[final_df.shape[0] + 1] = [0, 0, 0, 0, 0, 0]
    final_df.loc[final_df.shape[0] + 1] = [0, 0, 0, 0, 0, 0]
    a = len(final_df)
    for i in range(final_df.shape[1]):
        final_df.iloc[-2, i] = final_df.iloc[:, i].sum()
        count = 0
        for j in range(len(final_df) - 2):
            if final_df.iloc[j, i] != 0:
                count += 1
        if count == 0:
            final_df.iloc[-1, i] = 0
        else:
            final_df.iloc[-1, i] = final_df.iloc[-2, i] / count
    final_df.to_csv(save_n, sep=',')


def feature_analysis(total_d):
    df = pd.DataFrame(total_d)
    avg = df[0].groupby(df[53]).mean()
    co_var = np.zeros(shape=total_d.shape[1])
    for i in range(len(co_var)):
        temp_std = np.std(total_d[i, :])
        temp_mean = np.mean(total_d[i, :])
        co_var[i] = abs(temp_std / temp_mean)
    print(1)


def behavior_filter(behavior_d, select_s):
    """
    Filter the data according to the requirement
    :param select_s:
    :param behavior_d:
    :return:
    """

    all_label_lst = []
    remove_lst = []
    # remove_lst = []
    select_col = 0
    if select_s == 'dev':
        select_col = -1
    elif select_s == 'vol':
        select_col = -2
    else:
        print('Wrong input symbol')
        sys.exit()
    select_arr = behavior_d[:, select_col]
    for i in range(len(select_arr)):
        if select_arr[i] not in all_label_lst:
            all_label_lst.append(select_arr[i])
    left_label_lst = [label for label in all_label_lst if label not in remove_lst]
    remove_arr = []
    for i in range(len(behavior_d)):
        if int(behavior_d[i, select_col]) in remove_lst:
            remove_arr.append(i)
    behavior_d_new = np.delete(behavior_d, remove_arr, 0)
    return behavior_d_new


if __name__ == '__main__':
    start_t = time.time()
    save_name = 'result_0920.png'

    total_data = np.genfromtxt('../Feature_output/0314_53fea(31vol)_2.csv', delimiter=',')
    temp_recall_lst, micro_recall, max_pca, num_lst = svm_train(total_data, save_n=None, classify_m='behavior',
                                                                pca_n=[3],
                                                                plot_t='SVM Classification Result',
                                                                loop_save_n='../svm_output/pca_record_0321_53.csv')
    quit()


    target_folder = '../Feature_output/0314_manual/'
    file_lst = os.listdir(target_folder)
    csv_lst = []
    for z in range(len(file_lst)):
        temp_file = file_lst[z]
        if temp_file[-3:] == 'csv':
            csv_lst.append(temp_file)

    # csv_lst = []
    total_data = np.zeros(shape=(1, 56))
    for files in csv_lst:
        temp_data = np.loadtxt(target_folder + files, delimiter=',', encoding='utf-8')
        total_data = np.concatenate((total_data, temp_data))
    total_data = total_data[1:]
    np.savetxt('../Feature_output/0314_53fea(31vol).csv', total_data, delimiter=',')
    temp_recall_lst, micro_recall, max_pca, num_lst = svm_train(total_data, save_n=None, classify_m='behavior',
                                                                pca_n=0,
                                                                plot_t='SVM Classification Result',
                                                                loop_save_n='../svm_output/pca_record_0311_53.csv')
    print(temp_recall_lst)
    print(micro_recall)
    print(num_lst)
    quit()
    save_lst = [['Name'], ['Breath Recall'], ['Cough Recall'], ['Speech Recall'], ['Macro-Recall'], ['Max PCA Number'],
                ['Breath Number'], ['Cough Number'], ['Speech Number'], ['Total Number']]

    target_folder = '../Feature_output/0314_manual/'
    file_lst = os.listdir(target_folder)
    csv_lst = []
    for z in range(len(file_lst)):
        temp_file = file_lst[z]
        if temp_file[-3:] == 'csv':
            csv_lst.append(temp_file)

    # csv_lst = []
    for files in csv_lst:
        total_data = np.loadtxt(target_folder + files, delimiter=',', encoding='utf-8')
        # a = files.index('5')
        temp_name = files[:files.index('5')]
        save_lst[0].append(temp_name)
        # column_symbol = 'dev'
        # total_data = behavior_filter(total_data, column_symbol)
        temp_recall_lst, micro_recall, max_pca, num_lst = svm_train(total_data, save_n=None, classify_m='behavior',
                                                                    pca_n=1,
                                                                    plot_t='Denoise 1',
                                                                    loop_save_n='../svm_output/pca_record_0311_53.csv')
        for z in range(3):
            save_lst[z + 1].append(temp_recall_lst[z])
            save_lst[z + 6].append(num_lst[z])
        save_lst[4].append(micro_recall)
        save_lst[5].append(max_pca)
        save_lst[-1].append(sum(num_lst))
    save_df = pd.DataFrame(save_lst)
    save_df = save_df.T
    save_df.to_csv('../svm_output/pca_record_0314_53_total_final.csv', index=None, header=None)
    # save_df.to_csv('E:/respiratory_sound_img/individual_test/test_2/pca_record_0313_53_test_after_4.csv', index=None,
    #                header=None)
    # save_df.to_csv('E:/respiratory_sound_img/individual_test/0311/pca_record_0311_53_extend.csv', index=None,
    #                header=None)
    finish_t = time.time()
    print('Total time cost:', finish_t - start_t)
