# Supplementary material for: Wide‐Bandwidth Nanocomposite‐Sensor Integrated Smart Mask for Tracking Multiphase Respiratory Activities
Source: Adv Sci (Weinh). 2022 Aug 23;9(31):2203565. doi: 10.1002/advs.202203565 (PMC9631096; doi:10.1002/advs.202203565)
Supplement: Supplementary file 3 — Supporting Information [file ADVS-9-2203565-s007.txt]

import matplotlib.pyplot as plt
import torch.nn as nn
import torch
import os
import random
from shutil import copy
from torchvision import transforms, datasets, utils, models
import numpy as np
import json
import time
import torch.optim as optim
from PIL import Image, ImageFilter
from rich.progress import track
from itertools import cycle
import itertools
from calculation_func import matrix_print, save_output_log

device = torch.device("cuda:0" if torch.cuda.is_available() else "cpu")
print(device)


# SaltPeperNoise


class AddSaltPepperNoise(object):

    def __init__(self, density=0, p=0.5):
        self.density = density
        self.p = p

    def __call__(self, img):
        if random.uniform(0, 1) < self.p:
            img = np.array(img)
            h, w, c = img.shape
            Nd = self.density
            Sd = 1 - Nd
            mask = np.random.choice((0, 1, 2), size=(h, w, 1), p=[
                Nd / 2.0, Nd / 2.0, Sd])
            mask = np.repeat(mask, c, axis=2)
            img[mask == 0] = 0 
            img[mask == 1] = 255 
            img = Image.fromarray(img.astype(
                'uint8')).convert('RGB') 
            return img
        else:
            return img


# Gaussian Noise


class AddGaussianNoise(object):
    '''
    mean:
    variance：
    amplitude：
    '''

    def __init__(self, mean=0.0, variance=1.0, amplitude=1.0):
        self.mean = mean
        self.variance = variance
        self.amplitude = amplitude

    def __call__(self, img):
        img = np.array(img)
        h, w, c = img.shape
        N = self.amplitude * \
            np.random.normal(
                loc=self.mean, scale=self.variance, size=(h, w, 1))
        N = np.repeat(N, c, axis=2)
        img = N + img
        img[img > 255] = 255
        img = Image.fromarray(img.astype('uint8')).convert('RGB')
        return img


class Addblur(object):

    def __init__(self, p=0.5, blur="normal"):
        #         self.density = density
        self.p = p
        self.blur = blur

    def __call__(self, img):
        if random.uniform(0, 1) < self.p: 

            if self.blur == "normal":
                img = img.filter(ImageFilter.BLUR)
                return img

            if self.blur == "Gaussian":
                img = img.filter(ImageFilter.GaussianBlur)
                return img

            if self.blur == "mean":
                img = img.filter(ImageFilter.BoxBlur)
                return img

        else:
            return img


class ResNet18two(nn.Module):
    def __init__(self):
        super(ResNet18two, self).__init__()
        self.features = self.resnet18_modify()

    def forward(self, x):
        x = self.features(x)
        return x

    def resnet18_modify(self):
        resnet18_fea = models.resnet18(pretrained=True).features
        layers = []
        a = resnet18_fea._modules.items()
        for name, layer in resnet18_fea._modules.items():
            if isinstance(layer, nn.Conv2d):
                layers += [layer, nn.Dropout2d(0.5)]
            else:
                continue
        features = nn.Sequential(*layers)
        return features


class AlexNet(nn.Module):
    def __init__(self, num_classes=1000, init_weights=False):
        super(AlexNet, self).__init__()
        self.features = nn.Sequential(
            # input[3, 224, 224]  output[48, 55, 55]
            nn.Conv2d(3, 24, kernel_size=11, stride=4, padding=2),
            nn.ReLU(inplace=True),
            nn.MaxPool2d(kernel_size=3, stride=2),  # output[48, 26, 26]
            nn.Conv2d(24, 64, kernel_size=5, padding=1),  # output[128, 24, 24]
            nn.ReLU(inplace=True),
            nn.MaxPool2d(kernel_size=9, stride=3),  # output[128, 6, 6]
            # nn.MaxPool2d(kernel_size=3, stride=2),  # output[128, 6, 6]
        )
        self.classifier = nn.Sequential( 
            nn.Dropout(p=0.5), 
            nn.Linear(64 * 6 * 6, 1024),
            nn.ReLU(inplace=True),
            nn.Linear(1024, num_classes),
        )


        if init_weights:
            self._initialize_weights()

    def forward(self, x):
        x = self.features(x)
        x = torch.flatten(x, start_dim=1)
        x = self.classifier(x)
        return x

    def _initialize_weights(self):
        for m in self.modules():
            if isinstance(m, nn.Conv2d):
                nn.init.kaiming_normal_(
                    m.weight, mode='fan_out', nonlinearity='relu')
                if m.bias is not None:
                    nn.init.constant_(m.bias, 0)
            elif isinstance(m, nn.Linear):
                nn.init.normal_(m.weight, 0, 0.01)
                nn.init.constant_(m.bias, 0)


class ZFNet(nn.Module):
    def __init__(self, num_classes=1000, init_weights=False):
        super(ZFNet, self).__init__()
        self.features = nn.Sequential(
            # input[3, 224, 224]  output[256, 13, 13]
            nn.Conv2d(3, 96, kernel_size=7, stride=2),
            nn.ReLU(inplace=True),
            nn.MaxPool2d(kernel_size=3, stride=2),
            nn.Conv2d(96, 256, kernel_size=5, stride=2),
            nn.ReLU(inplace=True),
            nn.MaxPool2d(kernel_size=3, stride=2),
            nn.Conv2d(256, 384, kernel_size=3, stride=1, padding=1),
            nn.ReLU(inplace=True),
            nn.Conv2d(384, 384, kernel_size=3, stride=1, padding=1),
            nn.ReLU(inplace=True),
            nn.Conv2d(384, 256, kernel_size=3, padding=1),
            nn.ReLU(inplace=True),
            nn.MaxPool2d(kernel_size=3, stride=2)
        )
        self.classifier = nn.Sequential( 
            nn.Dropout(p=0.5),
            nn.Linear(256 * 5 * 5, 4096),
            nn.ReLU(inplace=True),
            nn.Dropout(p=0.5),
            nn.Linear(4096, 4096),
            nn.ReLU(inplace=True),
            nn.Linear(4096, num_classes),
        )

        if init_weights:
            self._initialize_weights()

    def forward(self, x):
        x = self.features(x)
        x = torch.flatten(x, start_dim=1)
        x = self.classifier(x)
        return x

    def _initialize_weights(self):
        for m in self.modules():
            if isinstance(m, nn.Conv2d):
                nn.init.kaiming_normal_(
                    m.weight, mode='fan_out', nonlinearity='relu')
                if m.bias is not None:
                    nn.init.constant_(m.bias, 0)
            elif isinstance(m, nn.Linear):
                nn.init.normal_(m.weight, 0, 0.01)
                nn.init.constant_(m.bias, 0)


class SmallNet(nn.Module):
    def __init__(self, num_classes=1000, init_weights=False):
        super(SmallNet, self).__init__()
        self.features = nn.Sequential(
            nn.Conv2d(3, 48, kernel_size=5, stride=2, padding=1),
            # input[3, 39, 39]  output[24, 19, 19]
            nn.ReLU(inplace=True),
            nn.MaxPool2d(kernel_size=3, stride=2),
            # output[24, 9, 9]
            nn.Conv2d(48, 64, kernel_size=5, padding=2),
            # output[32, 9, 9]
            nn.MaxPool2d(kernel_size=3, stride=2),
            # output[32, 4, 4]
        )
        self.classifier = nn.Sequential(
            nn.Dropout(p=0.5),
            nn.Linear(64 * 4 * 4, 256),
            # nn.Linear(128 * 6 * 6, 1024),
            nn.ReLU(inplace=True),
            nn.Linear(256, num_classes),
            nn.ReLU(inplace=True),
            # nn.Linear(1024, num_classes),
        )

        if init_weights:
            self._initialize_weights()

    def forward(self, x):
        x = self.features(x)
        x = torch.flatten(x, start_dim=1)
        x = self.classifier(x)
        return x

    def _initialize_weights(self):
        for m in self.modules():
            if isinstance(m, nn.Conv2d):
                nn.init.kaiming_normal_(
                    m.weight, mode='fan_out', nonlinearity='relu')
                if m.bias is not None:
                    nn.init.constant_(m.bias, 0)
            elif isinstance(m, nn.Linear):
                nn.init.normal_(m.weight, 0, 0.01)
                nn.init.constant_(m.bias, 0)


class SmNet(nn.Module):
    def __init__(self, num_classes=1000, init_weights=False):
        super(SmNet, self).__init__()
        self.features = nn.Sequential(
            nn.Conv2d(3, 32, kernel_size=5, stride=2, padding=1),
            # input[3, 39, 39]  output[24, 19, 19]
            nn.ReLU(inplace=True),
            nn.MaxPool2d(kernel_size=3, stride=2),
            # output[24, 9, 9]
            nn.Conv2d(32, 64, kernel_size=5, padding=2),
            nn.ReLU(inplace=True),
            # output[32, 9, 9]
            nn.MaxPool2d(kernel_size=3, stride=2),
            nn.MaxPool2d(kernel_size=3, stride=2),
            # output[32, 4, 4]
        )
        self.classifier = nn.Sequential(
            nn.Dropout(p=0.5),
            nn.Linear(64 * 13 * 13, 1024),
            # nn.Linear(128 * 6 * 6, 1024),
            nn.ReLU(inplace=True),
            nn.Linear(1024, num_classes),
            nn.ReLU(inplace=True),
            # nn.Linear(1024, num_classes),
        )

        if init_weights:
            self._initialize_weights()

    def forward(self, x):
        x = self.features(x)
        x = torch.flatten(x, start_dim=1)
        x = self.classifier(x)
        return x

    def _initialize_weights(self):
        for m in self.modules():
            if isinstance(m, nn.Conv2d):
                nn.init.kaiming_normal_(
                    m.weight, mode='fan_out', nonlinearity='relu')
                if m.bias is not None:
                    nn.init.constant_(m.bias, 0)
            elif isinstance(m, nn.Linear):
                nn.init.normal_(m.weight, 0, 0.01)
                nn.init.constant_(m.bias, 0)


class SpecNet(nn.Module):
    def __init__(self, num_classes=1000, init_weights=False):
        super(SpecNet, self).__init__()
        self.features = nn.Sequential(
            nn.Conv2d(3, 8, kernel_size=5, stride=2, padding=0),
            # input[3, 39, 39]  output[24, 19, 19]
            nn.ReLU(inplace=True),
            nn.MaxPool2d(kernel_size=2, stride=2),
            # output[24, 9, 9]
            nn.Conv2d(8, 12, kernel_size=3, stride=1),
            nn.ReLU(inplace=True),
            # output[32, 9, 9]
            nn.MaxPool2d(kernel_size=2, stride=2),
            nn.Conv2d(12, 12, kernel_size=3, stride=1),
            nn.ReLU(inplace=True),
            nn.MaxPool2d(kernel_size=2, stride=2),
            nn.Conv2d(12, 16, kernel_size=3, stride=1),
            nn.ReLU(inplace=True),
            # output[32, 4, 4]
        )
        self.classifier = nn.Sequential(
            nn.Dropout(p=0.5),  
            nn.Linear(16 * 10 * 10, 256),
            # nn.Linear(128 * 6 * 6, 1024),
            nn.ReLU(inplace=True),
            nn.Linear(256, num_classes),
            nn.ReLU(inplace=True),
            # nn.Linear(1024, num_classes),
        )

        if init_weights:
            self._initialize_weights()

    def forward(self, x): 
        x = self.features(x)
        x = torch.flatten(x, start_dim=1)
        x = self.classifier(x)
        return x

    def _initialize_weights(self):
        for m in self.modules(): 
            if isinstance(m, nn.Conv2d):
                nn.init.kaiming_normal_(
                    m.weight, mode='fan_out', nonlinearity='relu')
                if m.bias is not None:
                    nn.init.constant_(m.bias, 0)
            elif isinstance(m, nn.Linear):
                nn.init.normal_(m.weight, 0, 0.01)
                nn.init.constant_(m.bias, 0)


class SpecNet_2(nn.Module):
    def __init__(self, num_classes=1000, init_weights=False):
        super(SpecNet_2, self).__init__()
        self.features = nn.Sequential(
            # nn.Conv2d(3, 128, kernel_size=3, stride=1, padding=1),
            nn.Conv2d(3, 16, kernel_size=3, stride=1, padding=1),
            nn.BatchNorm2d(num_features=16),
            nn.ReLU(inplace=True),

            nn.MaxPool2d(kernel_size=3, stride=3),
            nn.Dropout(p=0.25),

            # nn.Conv2d(128, 256, kernel_size=3, stride=1, padding=1),
            nn.Conv2d(16, 32, kernel_size=3, stride=1, padding=1),
            nn.BatchNorm2d(num_features=32),
            nn.ReLU(inplace=True),

            nn.MaxPool2d(kernel_size=3, stride=3),
            nn.Dropout(p=0.25),
        )
        self.classifier = nn.Sequential(
            nn.Dropout(p=0.5),
            nn.Linear(32 * 16 * 16, 256),
            # nn.Linear(128 * 6 * 6, 1024),
            nn.ReLU(inplace=True),
            nn.Linear(256, num_classes),
            nn.ReLU(inplace=True),
            # nn.Linear(1024, num_classes),
        )

        if init_weights: 
            self._initialize_weights()

    def forward(self, x):
        x = self.features(x)
        x = torch.flatten(x, start_dim=1)
        x = self.classifier(x)
        return x

    def _initialize_weights(self):
        for m in self.modules():
            if isinstance(m, nn.Conv2d):
                nn.init.kaiming_normal_(
                    m.weight, mode='fan_out', nonlinearity='relu')
                if m.bias is not None:
                    nn.init.constant_(m.bias, 0)
            elif isinstance(m, nn.Linear):
                nn.init.normal_(m.weight, 0, 0.01)
                nn.init.constant_(m.bias, 0)


class SmNet_bn(nn.Module):
    def __init__(self, num_classes=1000, init_weights=False):
        super(SmNet_bn, self).__init__()
        self.features = nn.Sequential(
            nn.Conv2d(3, 32, kernel_size=5, stride=2, padding=1),
            # input[3, 39, 39]  output[32, 19, 19]
            nn.BatchNorm2d(num_features=32),
            nn.ReLU(inplace=True),
            nn.MaxPool2d(kernel_size=3, stride=2),
            # output[32, 9, 9]
            nn.Conv2d(32, 64, kernel_size=5, padding=2),
            nn.BatchNorm2d(num_features=64),
            nn.ReLU(inplace=True),
            # output[32, 9, 9]
            nn.MaxPool2d(kernel_size=3, stride=2),
            nn.MaxPool2d(kernel_size=3, stride=2),
            # output[32, 4, 4]
        )
        self.classifier = nn.Sequential(
            nn.Dropout(p=0.5),
            nn.Linear(64 * 13 * 13, 1024),
            # nn.Linear(128 * 6 * 6, 1024),
            nn.ReLU(inplace=True),
            nn.Linear(1024, num_classes),
            # nn.ReLU(inplace=True),
            # nn.Sigmoid()
            # nn.Linear(1024, num_classes),
        )

        if init_weights: 
            self._initialize_weights()

    def forward(self, x):
        x = self.features(x)
        x = torch.flatten(x, start_dim=1)
        x = self.classifier(x)
        return x

    def _initialize_weights(self):
        for m in self.modules():
            if isinstance(m, nn.Conv2d):
                nn.init.kaiming_normal_(
                    m.weight, mode='fan_out', nonlinearity='relu')
                if m.bias is not None:
                    nn.init.constant_(m.bias, 0)
            elif isinstance(m, nn.Linear):
                nn.init.normal_(m.weight, 0, 0.01)
                nn.init.constant_(m.bias, 0)


class AlexNet2(nn.Module):
    def __init__(self, num_classes=1000):
        super(AlexNet2, self).__init__()
        self.features = nn.Sequential(
            nn.Conv2d(3, 64, kernel_size=11, stride=4, padding=2),
            nn.ReLU(inplace=True),
            nn.MaxPool2d(kernel_size=3, stride=2),
            nn.Conv2d(64, 192, kernel_size=5, padding=2),
            nn.ReLU(inplace=True),
            nn.MaxPool2d(kernel_size=3, stride=2),
            nn.Conv2d(192, 384, kernel_size=3, padding=1),
            nn.ReLU(inplace=True),
            nn.Conv2d(384, 256, kernel_size=3, padding=1),
            nn.ReLU(inplace=True),
            nn.Conv2d(256, 256, kernel_size=3, padding=1),
            nn.ReLU(inplace=True),
            nn.MaxPool2d(kernel_size=3, stride=2),
        )
        self.classifier = nn.Sequential(
            nn.Linear(256 * 6 * 6, 4096),
            nn.ReLU(inplace=True),
            nn.Linear(4096, 4096),
            nn.ReLU(inplace=True),
            nn.Linear(4096, num_classes),
        )

    def forward(self, x):
        x = self.features(x)
        x = x.view(x.size(0), 256 * 6 * 6)
        x = self.classifier(x)
        return x


class DataLoad:
    def __init__(self, img_folder_n, split_ratio, plot_path):
        self.folder_n = img_folder_n
        self.split_ratio = split_ratio
        # self.beh_lst = ['breath', 'cough', 'speech']
        self.beh_lst = ['Breath', 'Cough', 'Speech']
        self.beh_lst2 = ['cough', 'non_cough']
        self.dev_lst = ['Osc', 'Wireless']
        self.plot_save_path = plot_path

    @staticmethod
    def create_folder(folder_n):
        if not os.path.exists(folder_n):
            os.makedirs(folder_n)

    @staticmethod
    def folder_n_remove(input_lst, folder_n):
        if folder_n in input_lst:
            input_lst.remove(folder_n)
        return input_lst

    def folder_generate(self):
        train_folder = self.folder_n + '/train'
        test_folder = self.folder_n + '/val'
        self.create_folder(train_folder)
        self.create_folder(test_folder)
        for i in range(3):
            self.create_folder(train_folder + '/' + str(self.beh_lst[i]))
            self.create_folder(test_folder + '/' + str(self.beh_lst[i]))

    def folder_generate_2(self):
        train_folder = self.folder_n + '/train'
        test_folder = self.folder_n + '/val'
        self.create_folder(train_folder)
        self.create_folder(test_folder)
        for i in range(2):
            self.create_folder(train_folder + '/' + str(self.beh_lst2[i]))
            self.create_folder(test_folder + '/' + str(self.beh_lst2[i]))

    def data_split(self, down_sample):
        total_file_lst = os.listdir(self.folder_n)
        if down_sample != 0:
            file_lst = random.sample(total_file_lst, down_sample)
        else:
            file_lst = total_file_lst
        self.folder_generate()
        self.folder_n_remove(file_lst, 'train')
        self.folder_n_remove(file_lst, 'val')

        file_num = len(file_lst)
        train_num = int(file_num * self.split_ratio)
        # test_num = file_num - train_num
        train_lst = random.sample(file_lst, train_num)
        test_lst = [file for file in file_lst if file not in train_lst]
        # train_bea_lst = [[], [], []]
        # test_bea_lst = [[], [], []]
        train_ori_file = os.listdir(self.folder_n + '/' + 'train/Breath')
        if len(train_ori_file) > 1:
            print('Please do not split data into this folder!!!')
            quit()
        for i in range(len(train_lst)):
            image_path = self.folder_n + '/' + train_lst[i]
            temp_file_n = train_lst[i]

            temp_lst = temp_file_n.split(sep='_')
            bea_str = temp_lst[2]
            new_path = self.folder_n + '/' + 'train/' + bea_str + '/' + train_lst[i]

            copy(image_path, new_path)
        for i in range(len(test_lst)):
            image_path = self.folder_n + '/' + test_lst[i]
            temp_file_n = test_lst[i]

            temp_lst = temp_file_n.split(sep='_')
            bea_str = temp_lst[2]
            new_path = self.folder_n + '/' + 'val/' + bea_str + '/' + train_lst[i]
            copy(image_path, new_path)
        print('Files are prepared')

    def data_split_two(self, down_sample):
        total_file_lst = os.listdir(self.folder_n)
        if down_sample != 0:
            file_lst = random.sample(total_file_lst, down_sample)
        else:
            file_lst = total_file_lst

        self.folder_generate_2()
        self.folder_n_remove(file_lst, 'train')
        self.folder_n_remove(file_lst, 'val')

        file_num = len(file_lst)
        train_num = int(file_num * self.split_ratio)
        # test_num = file_num - train_num
        train_lst = random.sample(file_lst, train_num)
        test_lst = [file for file in file_lst if file not in train_lst]

        select_lst = [1, 0]
        for i in range(len(train_lst)):
            image_path = self.folder_n + '/' + train_lst[i]
            temp_file_n = train_lst[i]
            bea_num = int(temp_file_n[-5])
            if bea_num in select_lst:
                new_path = self.folder_n + '/' + 'train/' + \
                           str(self.beh_lst2[1]) + '/' + train_lst[i]
            else:
                new_path = self.folder_n + '/' + 'train/' + \
                           str(self.beh_lst2[0]) + '/' + train_lst[i]
            copy(image_path, new_path)
        for i in range(len(test_lst)):
            image_path = self.folder_n + '/' + test_lst[i]
            temp_file_n = test_lst[i]
            bea_num = int(temp_file_n[-5])
            if bea_num in select_lst:
                new_path = self.folder_n + '/' + 'val/' + \
                           str(self.beh_lst2[1]) + '/' + train_lst[i]
            else:
                new_path = self.folder_n + '/' + 'val/' + \
                           str(self.beh_lst2[0]) + '/' + train_lst[i]
            copy(image_path, new_path)
        print('Files are prepared')

    def confusion_mat_cal(self, label_arr, predict_arr, confusion_mat):
        for i in range(len(label_arr)):
            col = int(label_arr[i])
            row = int(predict_arr[i])
            confusion_mat[col, row] += 1
        return confusion_mat

    def train_model(self, start_model, record_n, save_model_path):
        data_transform = {
            "train": transforms.Compose([transforms.RandomCrop((224, 224)),
                                         transforms.RandomAffine(degrees=0, translate=(0.225, 0.225)),
                                         transforms.RandomRotation(25),
                                         transforms.ToTensor(),
                                         transforms.Normalize(mean=[0.485, 0.456, 0.406], std=[0.229, 0.224, 0.225])
                                         ]),

            "val": transforms.Compose([
                transforms.RandomCrop((224, 224)),
                transforms.ToTensor(),
                transforms.Normalize(mean=[0.485, 0.456, 0.406], std=[0.229, 0.224, 0.225])
            ])}

        train_dataset = datasets.ImageFolder(root=self.folder_n + "/train",
                                             transform=data_transform["train"])
        train_num = len(train_dataset)
        bea_lst = train_dataset.class_to_idx
        cla_dict = dict((val, key) for key, val in bea_lst.items())

        batch_size = 32
        train_loader = torch.utils.data.DataLoader(train_dataset,
                                                   batch_size=batch_size, shuffle=True,
                                                   num_workers=0)

        validate_dataset = datasets.ImageFolder(root=self.folder_n + "/val",
                                                transform=data_transform["val"])
        val_num = len(validate_dataset)
        validate_loader = torch.utils.data.DataLoader(validate_dataset,
                                                      batch_size=16, shuffle=True,
                                                      num_workers=0)

        class_num = 3
        # The Network choosing
        # net = ZFNet(num_classes=3, init_weights=False)
        # net = SmNet_bn(num_classes=class_num, init_weights=True)
        # net = SpecNet(num_classes=class_num, init_weights=True)
        # if conti_flag == 1:
        #     net = SpecNet_2(num_classes=class_num, init_weights=False)
        # else:
        #     net = SpecNet_2(num_classes=class_num, init_weights=True)

        # Alexnet
        # net = models.alexnet(pretrained=True)
        # net.classifier[6] = nn.Linear(4096, 3)

        # VGG
        net = models.vgg16(pretrained=False)
        # net.classifier[6] = nn.Linear(4096, 3)


        # ResNet
        # net = models.resnet18(pretrained=True)
        # # net = models.resnet34(pretrained=True)
        # fc_features = net.fc.in_features
        # net.fc = nn.Linear(fc_features, 3)

        # net = models.squeezenet1_1(pretrained=True)
        # net.classifier._modules["1"] = nn.Conv2d(512, 3, kernel_size=(1, 1))

        # mobilenet_v2
        # net = models.mobilenet_v2(pretrained=True)
        # fc_features = net.classifier[1].in_features
        # net.classifier[1] = nn.Linear(fc_features, 3)

        # net = models.mobilenet_v3_small(pretrained=True)
        # net.classifier[-1] = nn.Linear(1024, 3)
        # net.classifier[4] = nn.Linear(512, 3)
        # net.num_classes = 3
        # fc_features = net.fc.in_features
        # net.fc = nn.Linear(fc_features, 3)

        # net = ResNet18two()
        # fc_features = net.fc.in_features
        # net.fc = nn.Linear(fc_features, 3)
        # net = SmallNet(num_classes=3,init_weights=True)

        conti_flag = 1  # Continue training model based on last model flag
        schedule_flag = 0  # Use schedule to reduce the lr
        if conti_flag:
            net.load_state_dict((torch.load(start_model)))

        net.to(device)
        loss_function = nn.CrossEntropyLoss()
        # loss_function = nn.BCEWithLogitsLoss()
        # pata = list(net.parameters())
        # optimizer = optim.SGD(net.parameters(), lr=1e-7,
        #                       momentum=0.9, weight_decay=1e-5)
        # optimizer = optim.SGD(net.parameters(), lr=1e-3, momentum=0.9, weight_decay=1e-5)
        # optimizer = optim.Adam(net.parameters(), lr=5e-5, weight_decay=1e-5)
        optimizer = optim.Adam(net.parameters(), lr=1e-6, weight_decay=1e-5)
        # scheduler = torch.optim.lr_scheduler.StepLR(
        #     optimizer, step_size=50, gamma=0.1)
        scheduler = torch.optim.lr_scheduler.MultiStepLR(optimizer, milestones=[20], gamma=0.5)
        # scheduler = torch.optim.lr_scheduler.ReduceLROnPlateau(optimizer, mode='min', factor=0.4, patience=10,
        #                                                        verbose=False, threshold=0.0001, threshold_mode='rel',
        #                                                        cooldown=0, min_lr=1e-6, eps=1e-08)
        # save_path = './save_model/0125_model/AlexNet_0125_2.pth'

        save_path = save_model_path
        save_path2 = save_path[:-4] + '_2.pth'
        best_acc = 0.0
        best_recall = 0.0
        train_acc_lst = []
        val_loss_lst = []
        test_acc_lst = []
        train_loss_lst = []
        val_recall_lst = []
        epoch_num = 200  # training epoch
        t_last = 0

        # Training part
        for epoch in track(range(epoch_num), description='time', refresh_per_second=3):
            # for epoch in range(500):
            # training part
            net.train()
            running_loss = 0.0
            total_train = 0
            correct_train = 0
            if epoch % 25 == 22:
                t_last = time.perf_counter()
            if epoch % 25 == 24:
                t1 = time.perf_counter()
                temp_1 = float(t1) - float(t_last)
                cost_t = temp_1 / 2 * float(epoch_num - epoch - 1)
                print()
                print('LAST TIME: %.2f' % cost_t)
                print()
            # t1 = time.perf_counter()
            for step, data in enumerate(train_loader, start=0):
                images, labels = data

                images = torch.where(torch.isinf(
                    images), torch.full_like(images, 0), images)
                images = torch.where(torch.isnan(
                    images), torch.full_like(images, 0), images)

                optimizer.zero_grad()
                outputs = net(images.to(device))

                labels = labels.to(torch.device('cuda'))
                predict_y = torch.max(outputs, dim=1)[1]
                total_train += labels.size(0)
                correct_train += predict_y.eq(labels.data).sum().item()

                loss = loss_function(outputs, labels.to(device))
                loss.backward()
                optimizer.step()

                # print statistics
                running_loss += loss.item()
                # print train process
                rate = (step + 1) / len(train_loader)


            # print()
            # print('Time cost:', time.perf_counter() - t1)
            train_accuracy = 100 * correct_train / total_train
            train_acc_lst.append(train_accuracy)
            train_loss_lst.append(running_loss / step)
            # print('Training accuracy:', train_accuracy)

            # validate
            net.eval()
            test_loss_lst = []
            acc = 0.0  # accumulate accurate number / epoch
            final_conf_mat = np.zeros(shape=(class_num, class_num))
            with torch.no_grad():
                for val_data in validate_loader:
                    val_images, val_labels = val_data

                    val_images = torch.where(torch.isinf(
                        val_images), torch.full_like(val_images, 0), val_images)
                    val_images = torch.where(torch.isnan(
                        val_images), torch.full_like(val_images, 0), val_images)

                    outputs = net(val_images.to(device))
                    predict_y = torch.max(outputs, dim=1)[1]

                    # outputs = outputs.squeeze(dim=-1)
                    # outputs = outputs.to(torch.float32)
                    # outputs = outputs.to(device)
                    # val_labels = val_labels.to(torch.float32)

                    temp_loss = loss_function(outputs, val_labels.to(device))
                    test_loss_lst.append(temp_loss.item())
                    acc += (predict_y == val_labels.to(device)).sum().item()

                    label_arr = val_labels.cpu().numpy()
                    predict_arr = predict_y.cpu().numpy()
                    final_conf_mat = self.confusion_mat_cal(
                        label_arr, predict_arr, final_conf_mat)

                val_accurate = acc / val_num * 100
                if val_accurate > best_acc:
                    best_acc = val_accurate
                    # test_lst = os.listdir('../save_model/0125_model')
                    torch.save(net.state_dict(), save_path)

                recall_lst = []
                for i in range(len(final_conf_mat)):
                    recall_lst.append(
                        final_conf_mat[i, i] / np.sum(final_conf_mat[i, :]) * 100)

                if np.mean(recall_lst) > best_recall:
                    best_recall = np.mean(recall_lst)
                    if best_recall > 93:
                        print('-' * 50)
                        print('Recall list:', recall_lst, 'Macro-Recall:', np.mean(recall_lst))
                        print('Confusion Matrix:')
                        matrix_print(final_conf_mat)
                        print('-' * 50)
                    torch.save(net.state_dict(), save_path2)

                if epoch % 5 == 4:
                    print(
                        '[epoch %d] train_loss: %.3f  test_loss: %.3f train_accuracy: %.2f val_accuracy: %.2f val_recall: %.2f' %
                        (epoch + 1, running_loss / step, np.mean(test_loss_lst), train_accuracy, val_accurate,
                         np.mean(recall_lst)))
            test_acc_lst.append(val_accurate)
            val_loss_lst.append(np.mean(test_loss_lst))
            val_recall_lst.append(np.mean(recall_lst))
            if schedule_flag == 1:
                scheduler.step()
                # scheduler.step(np.mean(test_loss_lst))
        print()
        print('Max accuracy: %.2f Max recall: %.2f' % (best_acc, best_recall))
        train_arr = np.reshape(np.array(train_acc_lst),
                               newshape=(len(train_acc_lst), 1))
        test_arr = np.reshape(np.array(test_acc_lst),
                              newshape=(len(test_acc_lst), 1))
        train_loss_arr = np.reshape(np.array(train_loss_lst),
                                    newshape=(len(train_loss_lst), 1))
        val_loss_arr = np.reshape(np.array(val_loss_lst),
                                  newshape=(len(val_loss_lst), 1))
        val_recall_arr = np.reshape(np.array(val_recall_lst),
                                    newshape=(len(val_recall_lst), 1))
        total_arr = np.concatenate(
            (train_arr, test_arr, train_loss_arr, val_loss_arr, val_recall_arr), axis=1)
        np.savetxt(record_n, total_arr, delimiter=',', encoding='utf-8')
        self.accuracy_plot(train_acc_lst, test_acc_lst,
                           train_loss_lst, val_loss_arr, plot_title=save_path)

    def model_test(self, start_model):
        data_transform = {
            "train": transforms.Compose([transforms.RandomCrop((224, 224)),
                                         transforms.RandomRotation(25),
                                         transforms.ToTensor(),
                                         # transforms.Normalize((0.5, 0.5, 0.5), (0.5, 0.5, 0.5))
                                         transforms.Normalize(mean=[0.485, 0.456, 0.406], std=[0.229, 0.224, 0.225])
                                         ]),
            "val": transforms.Compose([transforms.RandomCrop((224, 224)),  # cannot 224, must (224, 224)
                                       transforms.ToTensor(),
                                       transforms.Normalize(mean=[0.485, 0.456, 0.406], std=[0.229, 0.224, 0.225])
                                       ])}
        train_dataset = datasets.ImageFolder(root=self.folder_n + "/train",
                                             transform=data_transform["train"])
        train_num = len(train_dataset)
        bea_lst = train_dataset.class_to_idx
        cla_dict = dict((val, key) for key, val in bea_lst.items())

        batch_size = 32
        train_loader = torch.utils.data.DataLoader(train_dataset,
                                                   batch_size=batch_size, shuffle=True,
                                                   num_workers=0)

        validate_dataset = datasets.ImageFolder(root=self.folder_n + "/val",
                                                transform=data_transform["val"])
        val_num = len(validate_dataset)
        validate_loader = torch.utils.data.DataLoader(validate_dataset,
                                                      batch_size=16, shuffle=True,
                                                      num_workers=0)

        # The Network choosing
        # test_net = ZFNet(num_classes=3, init_weights=False)
        # test_net = AlexNet2(num_classes=3)
        # test_net = SmNet_bn(num_classes=3, init_weights=True)

        test_net = models.mobilenet_v2(pretrained=True)
        fc_features = test_net.classifier[1].in_features
        test_net.classifier[1] = nn.Linear(fc_features, 3)

        test_net.load_state_dict((torch.load(start_model)))

        test_net.to(device)
        loss_function = nn.CrossEntropyLoss()
        best_acc = 0.0

        # Test part
        test_net.eval()
        test_loss_lst = []
        acc = 0.0
        final_conf_mat = np.zeros(shape=(3, 3))
        with torch.no_grad():
            for val_data in validate_loader:
                val_images, val_labels = val_data

                val_images = torch.where(torch.isinf(
                    val_images), torch.full_like(val_images, 0), val_images)
                val_images = torch.where(torch.isnan(
                    val_images), torch.full_like(val_images, 0), val_images)

                outputs = test_net(val_images.to(device))
                predict_y = torch.max(outputs, dim=1)[1]
                temp_loss = loss_function(outputs, val_labels.to(device))
                test_loss_lst.append(temp_loss.item())
                acc += (predict_y == val_labels.to(device)).sum().item()
                label_arr = val_labels.cpu().numpy()
                predict_arr = predict_y.cpu().numpy()
                final_conf_mat = self.confusion_mat_cal(
                    label_arr, predict_arr, final_conf_mat)
            val_accurate = acc / val_num * 100
            beh_lst = ['Breath', 'Cough', 'Speech']
            # beh_lst = ['Cough', 'Non-cough']
            # beh_lst = ['Breath', 'Non-breath']
            # beh_lst = ['Speech', 'Non-speech']

            print(val_accurate, np.mean(test_loss_lst))
            print(final_conf_mat)
            plot_confusion_matrix(final_conf_mat, beh_lst,
                                  '../output/conf_matrix/total_feature_3.png', 0, None)
            total_recall = 0
            for i in range(len(final_conf_mat)):
                print(beh_lst[i], 'recall:', final_conf_mat[i,
                                                            i] / np.sum(final_conf_mat[i, :]))
                total_recall += final_conf_mat[i,
                                               i] / np.sum(final_conf_mat[i, :])
            print('Average Recall:', total_recall / len(beh_lst))

    def accuracy_plot(self, train_acc, test_acc, train_loss, var_loss, plot_title):
        plt.figure(figsize=(6, 4.5), dpi=300)
        plt.subplot(2, 1, 1)
        plt.plot(train_acc, c='b', label='Training Accuracy')
        plt.plot(test_acc, c='r', label='Testing Accuracy')
        plt.ylim(40, 105)
        plt.title(plot_title)
        max_test_acc = np.max(test_acc)
        index_num = np.where(test_acc == max_test_acc)[0]
        plt.plot(index_num[0], max_test_acc, 'ro')
        plt.text(index_num[0], max_test_acc + 5, str(round(max_test_acc, 2)))
        plt.legend(loc='upper left')
        plt.ylabel('Accuracy')
        plt.xlabel('Epoch')
        plt.subplot(2, 1, 2)
        plt.plot(train_loss, c='b', label='Training Loss')
        plt.plot(var_loss, c='r', label='Validation Loss')
        plt.ylabel('Calculation Loss')
        plt.xlabel('Epoch')
        plt.legend(loc='lower right')
        plt.tight_layout()
        # plt.show()
        # fig_path = '../output/output_fig/0205_image/smnet_bn_0205_30.png'
        plt.savefig(self.plot_save_path, dpi=300)

    def img_statistics(self):
        file_lst = os.listdir(self.folder_n)
        device_lst = [0, 0]
        beh_lst = [0, 0, 0]
        for i in range(len(file_lst)):
            temp_file_n = file_lst[i]
            temp_file_lst = temp_file_n.split('_')
            if len(temp_file_lst) == 5:
                dev_idx = int(temp_file_lst[1])
                beh_idx = int(temp_file_lst[4][0])
                device_lst[dev_idx] += 1
                beh_lst[beh_idx] += 1
        for i in range(len(device_lst)):
            print(self.dev_lst[i], 'Number:', device_lst[i])
        for i in range(len(beh_lst)):
            print(self.beh_lst[i], 'Number:', beh_lst[i])

    def img_statistics_2(self):
        file_lst = os.listdir(self.folder_n)
        device_lst = [0, 0]
        beh_lst = [0, 0, 0]
        for i in range(len(file_lst)):
            temp_file_n = file_lst[i]
            temp_file_lst = temp_file_n.split('_')
            if len(temp_file_lst) == 4:
                dev_idx = 0
                beh_idx = self.beh_lst.index(temp_file_lst[2])
                device_lst[dev_idx] += 1
                beh_lst[beh_idx] += 1
        # for i in range(len(device_lst)):
        #     print(self.dev_lst[i], 'Number:', device_lst[i])
        for i in range(len(beh_lst)):
            print(self.beh_lst[i], 'Number:', beh_lst[i])


def plot_confusion_matrix(confusion_m, label_c, fig_n, normalize, plot_t):
    """
    This function prints and plots the confusion matrix.
    Normalization can be applied by setting `normalize=True`.
    Args:
        confusion_m:
        label_c:
        fig_n: 
        normalize: 
        plot_t:

    Returns:

    """
    if normalize:
        confusion_m = confusion_m.astype(
            'float') / confusion_m.sum(axis=1)[:, np.newaxis]
        print("Normalized confusion matrix")
    else:
        print('Confusion matrix, without normalization')

    # plt.imshow(cm, interpolation='nearest', cmap=cmap)
    # plt.figure(figsize=(8, 8), dpi=300)
    plt.figure(dpi=300)
    plt.imshow(confusion_m, interpolation='nearest', cmap='Blues')
    if plot_t != 0:
        plt.title(plot_t, fontsize=20,
                  fontweight='bold').set_position([.5, 1.05])
    # plt.colorbar()
    tick_marks = np.arange(len(label_c))
    basic_f = 12
    plt.tick_params(labelsize=basic_f + 2)
    plt.xticks(tick_marks, label_c, rotation=90)
    plt.yticks(tick_marks, label_c)

    fmt = '.2f' if normalize else 'd'
    thresh = confusion_m.max() / 2.
    for i, j in itertools.product(range(confusion_m.shape[0]), range(confusion_m.shape[1])):
        plt.text(j, i, int(confusion_m[i, j]),
                 {"horizontalalignment": "center", "fontsize": basic_f,
                  'verticalalignment': 'center'},
                 color="white" if confusion_m[i, j] > thresh else "black")

    y_label = plt.ylabel('True label')
    y_label.set_fontsize(basic_f + 4)
    y_label.set_fontname('Arial')
    x_label = plt.xlabel('Predicted label')
    x_label.set_fontsize(basic_f + 4)
    recall_lst = []
    plt.text(len(confusion_m) - 0.3, -1.0, "Recall %",
             fontdict={'size': basic_f + 4, 'color': 'black'})
    for i in range(len(confusion_m)):
        recall_lst.append(confusion_m[i, i] / np.sum(confusion_m[i, :]))
        plt.text(len(confusion_m) - 0.3, i * 1.05, round(recall_lst[i] * 100, 2),
                 fontdict={'size': basic_f + 4, 'color': 'black'})
    # plt.gcf().subplots_adjust(left=None, top=None, bottom=None, right=None)
    plt.tight_layout()
    if fig_n != None:
        plt.savefig(fig_n, dpi=300)


def under_sample_select(select_num, ori_folder, target_folder):
    img_num = select_num * 30
    img_lst = [[], [], []]
    file_lst = os.listdir(ori_folder)
    for i in range(len(file_lst)):
        temp_file_n = file_lst[i]
        if temp_file_n[-3:] == 'jpg':
            temp_num = int(temp_file_n[-5])
            img_lst[temp_num].append(temp_file_n)
    for i in range(len(img_lst)):
        temp_lst = random.sample(img_lst[i], img_num)
        for j in range(len(temp_lst)):
            old_path = ori_folder + '/' + temp_lst[j]
            new_path = target_folder + '/' + temp_lst[j]
            copy(old_path, new_path)


if __name__ == '__main__':
    start_t = time.time()

    # under_sample_select(50, ori_folder='E:/respiratory_sound_img/spectrogram figure/0220_img',
    #                     target_folder='E:/respiratory_sound_img/spectrogram figure/0307_img_3')
    # quit()
    # print('after quit')
    # cnn = DataLoad(img_folder_n='../images/0217_img', split_ratio=0.7)

    # net_str = 'MobileNet_2_'
    # net_str = 'ResNet_'
    net_str = 'VGG_'
    date_str = '0402_'
    num_str = '06'

    name_str = net_str + date_str + num_str
    save_output_log(path='../output/output_log/' + date_str + 'log', save_log_n=name_str)
    cnn = DataLoad(
        # img_folder_n='E:/respiratory_sound_img/spectrogram figure/0220_img',
        img_folder_n='E:/respiratory_sound_img/spectrogram figure/manual_seg',
        # img_folder_n='E:/respiratory_sound_img/spectrogram figure/single_person/hxc',
        # img_folder_n='E:/respiratory_sound_img/spectrogram figure/0217_img_2',
        # img_folder_n='E:/respiratory_sound_img/spectrogram figure/0217_img',
        split_ratio=0.7,
        plot_path='../output/output_fig/' + date_str + 'image/' + name_str + '.png')
    # cnn.img_statistics()
    cnn.img_statistics_2()
    try:
        cnn.train_model(
            # start_model='../output/save_model/' + date_str + 'model/MobileNet_2_0309_23_2.pth',
            start_model='../output/save_model/0316_model/VGG_0316_10.pth',
            record_n='../output/cnn_output/' + date_str + 'result/' + name_str + '.csv',
            save_model_path='../output/save_model/' + date_str + 'model/' + name_str + '.pth')
    except KeyboardInterrupt:
        print('Interrupted')
    # cnn.train_model(record_n='./cnn_output/0125_result/alexnet_0125_2.csv')
    finish_t = time.time()
    print('Total time cost:', finish_t - start_t)
